# Supplementary material for: Comparative Analysis of Genetic Alterations, HPV-Status, and PD-L1 Expression in Neuroendocrine Carcinomas of the Cervix
Source: Cancers (Basel). 2021 Mar 10;13(6):1215. doi: 10.3390/cancers13061215 (PMC8001835; doi:10.3390/cancers13061215)
Supplement: Supplementary file 1 [file cancers-13-01215-s001.zip]

Archive with 7 entries (4 files):
- Supplymentary files/
- Supplymentary files/Supplymental figure_S1.pdf
- __MACOSX/
- __MACOSX/Supplymentary files/
- __MACOSX/Supplymentary files/._Supplymental figure_S1.pdf
- Supplymentary files/Supplymental table.xlsx
- __MACOSX/Supplymentary files/._Supplymental table.xlsx
